# Supplementary material for: Comparing crop rotations between organic and conventional farming
Source: Sci Rep. 2017 Oct 23;7:13761. doi: 10.1038/s41598-017-14271-6 (PMC5653822; doi:10.1038/s41598-017-14271-6)
Supplement: Supplementary file 2 — Crop Rotation dataset [file 41598_2017_14271_MOESM2_ESM.xlsx]

## Sheet: Meta-analysis dataset
obs#	study#	author	year	journal	title	system	rotation length (# of years)	total # of crops	cereals	secondary cereals	cereals/pulse	pulses	oilseed	root crops	industrial	vegetable	fruits	fodders	is the fodder a leguminios? (Y,N, mix)	Doble cropping crereal/pulse present?	# of catch crops	is it a legouminous?	# of cover crops	is it legouminous?	country	soil type	exp. Vs farm	Region
obs01	Study01	Acs et al.	2007	Biological Agriculture & Horticulture	Comparison of conventional and organic arable farming systems in the Netherlands by means of bio-economic modelling	conv	3	3	1	0	0	0	0	1	0	1	0	0			0		0		netherland	clay	farm	Weurope
obs02	Study01	Acs et al.	2007	Biological Agriculture & Horticulture	Comparison of conventional and organic arable farming systems in the Netherlands by means of bio-economic modelling	conv	4	4	1	0	0	0	0	2	0	1	0	0			0		0		netherland	clay	farm	Weurope
obs03	Study01	Acs et al.	2007	Biological Agriculture & Horticulture	Comparison of conventional and organic arable farming systems in the Netherlands by means of bio-economic modelling	org	6	5	2	0	2	0	0	1	0	1	0	0			0		0		netherland	clay	farm	Weurope
obs04	Study02	Andrist-Rangel et al	2007	Agriculture, Ecosystems & Environment	Long-term K dynamics in organic and conventional mixed cropping systems as related to management and soil properties	conv	6	5	1	2	0	0	0	1	0	0	0	2	mix		0		1	mix	Sweden	sandy loam	exp	Weurope
obs05	Study02	Andrist-Rangel et al	2007	Agriculture, Ecosystems & Environment	Long-term K dynamics in organic and conventional mixed cropping systems as related to management and soil properties	org	6	5	1	0	1	0	0	1	0	0	0	3	mix		0		1	Y	Sweden	sandy loam	exp	Weurope
obs06	Study02	Andrist-Rangel et al	2007	Agriculture, Ecosystems & Environment	Long-term K dynamics in organic and conventional mixed cropping systems as related to management and soil properties	conv	6	5	0	2	0	0	0	2	0	0	0	2	mix		0		0		Sweden	sandy loam	exp	Weurope
obs07	Study02	Andrist-Rangel et al	2007	Agriculture, Ecosystems & Environment	Long-term K dynamics in organic and conventional mixed cropping systems as related to management and soil properties	org	6	5	0	1	1	0	0	2	0	0	0	2	mix		1	N	1	mix	Sweden	sandy loam	exp	Weurope
obs08	Study02	Andrist-Rangel et al	2007	Agriculture, Ecosystems & Environment	Long-term K dynamics in organic and conventional mixed cropping systems as related to management and soil properties	org	6	4	0	1	0	0	0	1	0	0	0	4	mix		1	N	1	mix	Sweden	sandy loam	exp	Weurope
obs09	Study03	Benoit et al	2015	Agriculture, Ecosystems & Environment	Nitrous oxide emissions and nitrate leaching in an organic and a conventional cropping system (Seine basin, France)	conv	4	3	2	0	0	1	0	1	0	0	0	0			1	mix	0		France	clay	esp	Weurope
obs10	Study03	Benoit et al	2015	Agriculture, Ecosystems & Environment	Nitrous oxide emissions and nitrate leaching in an organic and a conventional cropping system (Seine basin, France)	conv	4	2	3	0	0	1	0	0	0	0	0	0			0		0		France	clay	esp	Weurope
obs11	Study03	Benoit et al	2015	Agriculture, Ecosystems & Environment	Nitrous oxide emissions and nitrate leaching in an organic and a conventional cropping system (Seine basin, France)	org	4	2	2	0	0	0	0	0	0	0	0	2	Y		0		0		France	clay	esp	Weurope
obs12	Study03	Benoit et al	2015	Agriculture, Ecosystems & Environment	Nitrous oxide emissions and nitrate leaching in an organic and a conventional cropping system (Seine basin, France)	org	4	3	1	1	0	1	0	0	0	0	0	1	Y		1	mix	0		France	clay	esp	Weurope
obs13	Study03	Benoit et al	2015	Agriculture, Ecosystems & Environment	Nitrous oxide emissions and nitrate leaching in an organic and a conventional cropping system (Seine basin, France)	org	4	4	1	0	0	2	0	0	1	0	0	0			2	mix	0		France	clay	esp	Weurope
obs14	Study03	Benoit et al	2015	Agriculture, Ecosystems & Environment	Nitrous oxide emissions and nitrate leaching in an organic and a conventional cropping system (Seine basin, France)	org	4	4	1	1	0	1	0	0	0	0	0	1	Y		1	mix	0		France	clay	esp	Weurope
obs15	Study04	Chirinda et al	2010	Agriculture, Ecosystems & Environment	Soil properties, crop production and greenhouse gas emissions from organic and inorganic fertilizer-based arable cropping systems	org	4	4	1	1	0	0	0	1	0	0	0	1	mix		0		1	mix	Denmark	sandy loam	exp	Weurope
obs16	Study04	Chirinda et al	2010	Agriculture, Ecosystems & Environment	Soil properties, crop production and greenhouse gas emissions from organic and inorganic fertilizer-based arable cropping systems	org	4	4	1	1	0	1	0	1	0	0	0	0			3	N	0		Denmark	sandy loam	exp	Weurope
obs17	Study04	Chirinda et al	2010	Agriculture, Ecosystems & Environment	Soil properties, crop production and greenhouse gas emissions from organic and inorganic fertilizer-based arable cropping systems	conv	4	4	1	1	0	1	0	1	0	0	0	0			0		0		Denmark	sandy loam	exp	Weurope
obs18	Study05	Garnier et al.	2016	Environmental Science & Policy	Reconnecting crop and cattle farming to reduce nitrogen losses to river water of an intensive agricultural catchment (Seine basin, France): past, present and future	conv	3	3	2	0	0	1	0	0	0	0	0	0			0		0		France	NA	farm	Weurope
obs19	Study05	Garnier et al.	2016	Environmental Science & Policy	Reconnecting crop and cattle farming to reduce nitrogen losses to river water of an intensive agricultural catchment (Seine basin, France): past, present and future	conv	2	2	1	0	0	0	0	0	1	0	0	0			0		0		France	NA	farm	Weurope
obs20	Study05	Garnier et al.	2016	Environmental Science & Policy	Reconnecting crop and cattle farming to reduce nitrogen losses to river water of an intensive agricultural catchment (Seine basin, France): past, present and future	org	8	5	2	2	0	1	0	0	1	0	0	2	Y		0		0		France	NA	farm	Weurope
obs21	Study06	KÃ¼stermann e al	2008	Renewable Agriculture and Food Systems	Modeling carbon cycles and estimation of greenhouse gas emissions from organic and conventional farming systems	conv	4	3	3	0	0	0	0	1	0	0	0	0			2	N	0		Germany	loam	farm	Weurope
obs22	Study06	KÃ¼stermann e al	2008	Renewable Agriculture and Food Systems	Modeling carbon cycles and estimation of greenhouse gas emissions from organic and conventional farming systems	org	7	5	2	1	0	0	1	1	0	0	0	2	mix		1	N	2	mix	Germany	loam	farm	Weurope
obs23	Study07	Lazzerini et al	2014	Italian Journal of Agronomy	A simplified method for the assessment of carbon balance in agriculture: An application in organic and conventional micro-agroecosystems in a long-term experiment in Tuscany, Italy	org	4	3	3	0	0	0	0	0	0	0	0	1	Y		0		1	Y	Italy	Silty clay loam	exp	Weurope
obs24	Study07	Lazzerini et al	2014	Italian Journal of Agronomy	A simplified method for the assessment of carbon balance in agriculture: An application in organic and conventional micro-agroecosystems in a long-term experiment in Tuscany, Italy	conv	2	2	2	0	0	0	0	0	0	0	0	0			0		0		Italy	Silty clay loam	exp	Weurope
obs25	Study08	Lee et al	2014	The Journal of Horticultural Science and Biotechnology	Effects of hairy vetch, rye, and alternating cultivation of rye-vetch cover crops on soil nutrient concentrations and the production of red pepper (Capsicum annuum L.)	conv	1	1	0	0	0	0	0	0	0	1	0	0			0		0		South Korea	silt clay loam	exp	others
obs26	Study08	Lee et al	2014	The Journal of Horticultural Science and Biotechnology	Effects of hairy vetch, rye, and alternating cultivation of rye-vetch cover crops on soil nutrient concentrations and the production of red pepper (Capsicum annuum L.)	org	3	2	0	2	0	0	0	0	0	1	0	0			1	Y	0		South Korea	silt clay loam	exp	others
obs27	Study09	Mancinelli et al	2010	Applied Soil Ecology	Soil carbon dioxide emission and carbon content as affected by conventional and organic cropping systems in Mediterranean environment	conv	3	3	1	0	0	1	0	0	0	1	0	0			0		0		Italy	clay loam	exp	Weurope
obs28	Study09	Mancinelli et al	2010	Applied Soil Ecology	Soil carbon dioxide emission and carbon content as affected by conventional and organic cropping systems in Mediterranean environment	org	3	3	1	0	0	1	0	0	0	1	0	0			2	mix	0		Italy	clay loam	exp	Weurope
obs29	Study10	Osler et al	2008	Applied Soil Ecology	Soil microarthropod assemblages under different arable crop rotations in Alberta, Canada	org	2	2	2	0	0	0	0	0	0	0	0	2	Y		0		2	Y	Canada	sandy clay loam	exp	Namerica
obs30	Study10	Osler et al	2008	Applied Soil Ecology	Soil microarthropod assemblages under different arable crop rotations in Alberta, Canada	org	4	4	1	0	0	1	0	0	1	0	0	1	Y		0		1	Y	Canada	sandy clay loam	exp	Namerica
obs31	Study10	Osler et al	2008	Applied Soil Ecology	Soil microarthropod assemblages under different arable crop rotations in Alberta, Canada	conv	1	1	1	0	0	0	0	0	0	0	0	0			0		0		Canada	sandy clay loam	exp	Namerica
obs32	Study10	Osler et al	2008	Applied Soil Ecology	Soil microarthropod assemblages under different arable crop rotations in Alberta, Canada	conv	3	3	1	0	0	1	0	0	1	0	0	0			0		0		Canada	sandy clay loam	exp	Namerica
obs33	Study11	Pardo et al	2014	Outlook on Agriculture	Economic profitability analysis of rainfed organic farming in SW Spain	org	4	4	1	0	0	2	1	0	0	0	0	0			0		0		Spain	clay	exp	Weurope
obs34	Study11	Pardo et al	2014	Outlook on Agriculture	Economic profitability analysis of rainfed organic farming in SW Spain	conv	2	2	1	0	0	0	1	0	0	0	0	0			0		0		Spain	clay	exp	Weurope
obs35	Study12	Smith et al	2004	Renewable Agriculture and Food Systems	Profitability and risk of organic production systems in the northern Great Plains	conv	1	1	1	0	0	0	0	0	0	0	0	0			1	Y	0		Canada	clay loam	exp	Namerica
obs36	Study12	Smith et al	2004	Renewable Agriculture and Food Systems	Profitability and risk of organic production systems in the northern Great Plains	conv	3	3	1	0	0	1	1	0	0	0	0	0			1	Y	0		Canada	clay loam	exp	Namerica
obs37	Study12	Smith et al	2004	Renewable Agriculture and Food Systems	Profitability and risk of organic production systems in the northern Great Plains	conv	4	4	1	1	0	0	1	0	0	0	0	1	N		0		0		Canada	clay loam	exp	Namerica
obs38	Study12	Smith et al	2004	Renewable Agriculture and Food Systems	Profitability and risk of organic production systems in the northern Great Plains	org	3	3	1	0	0	1	1	0	0	0	0	0			1	Y	0		Canada	clay loam	exp	Namerica
obs39	Study12	Smith et al	2004	Renewable Agriculture and Food Systems	Profitability and risk of organic production systems in the northern Great Plains	org	5	5	1	1	0	1	1	0	0	0	0	1	N		1	Y	0		Canada	clay loam	exp	Namerica
obs40	Study13	Wortman et al	2012	Renewable Agriculture and Food Systems	Soil fertility and crop yields in long-term organic and conventional cropping systems in Eastern Nebraska	conv	4	3	1	1	0	2	0	0	0	0	0	0			0		0		USA	Silty clay loam	exp	Namerica
obs41	Study13	Wortman et al	2012	Renewable Agriculture and Food Systems	Soil fertility and crop yields in long-term organic and conventional cropping systems in Eastern Nebraska	conv	4	4	2	1	0	1	0	0	0	0	0	0			0		0		USA	Silty clay loam	exp	Namerica
obs42	Study13	Wortman et al	2012	Renewable Agriculture and Food Systems	Soil fertility and crop yields in long-term organic and conventional cropping systems in Eastern Nebraska	org	4	3	2	0	0	2	0	0	0	0	0	0			0		0		USA	Silty clay loam	exp	Namerica
obs43	Study13	Wortman et al	2012	Renewable Agriculture and Food Systems	Soil fertility and crop yields in long-term organic and conventional cropping systems in Eastern Nebraska	org	4	3	1	1	0	0	0	0	0	0	0	2	Y		0		0		USA	Silty clay loam	exp	Namerica
obs44	Study14	Zentner et al	2011	Renewable Agriculture and Food Systems	Effects of input management and crop diversity on economic returns and riskiness of cropping systems in the semi-arid Canadian Prairie	conv	4	2	3	0	0	0	1	0	0	0	0	0			0		0		Canada	loam	exp	Namerica
obs45	Study14	Zentner et al	2011	Renewable Agriculture and Food Systems	Effects of input management and crop diversity on economic returns and riskiness of cropping systems in the semi-arid Canadian Prairie	org	4	3	3	0	0	0	0	0	1	0	0	0			2	Y	0		Canada	loam	exp	Namerica
obs46	Study14	Zentner et al	2011	Renewable Agriculture and Food Systems	Effects of input management and crop diversity on economic returns and riskiness of cropping systems in the semi-arid Canadian Prairie	conv	6	6	1	2	0	1	1	0	1	0	0	0			0		0		Canada	loam	exp	Namerica
obs47	Study14	Zentner et al	2011	Renewable Agriculture and Food Systems	Effects of input management and crop diversity on economic returns and riskiness of cropping systems in the semi-arid Canadian Prairie	org	6	6	1	1	0	2	1	0	0	0	0	1	Y		0		1	Y	Canada	loam	exp	Namerica
obs48	Study14	Zentner et al	2011	Renewable Agriculture and Food Systems	Effects of input management and crop diversity on economic returns and riskiness of cropping systems in the semi-arid Canadian Prairie	org	7	6	1	2	0	0	1	0	0	0	0	3	Y		1	N	0		Canada	loam	exp	Namerica
obs49	Study15	Acher et al.	2007	Agronomy Journal	American Society of Agronomy	conv	2	2	1	0	0	1	0	0	0	0	0	0			0		0		USA	Silty clay loam	exp	Namerica
obs50	Study15	Acher et al.	2007	Agronomy Journal	American Society of Agronomy	org	4	4	2	0	0	1	0	0	0	0	0	1	Y		0		1	Y	USA	Silty clay loam	exp	Namerica
obs51	Study16	Aronsson et al	2007	Leaching and crop uptake of N, P and K from organic and conventional cropping systems on a clay soil	Soil Use and Management	org	6	4	2	1	0	1	0	0	0	0	0	2	Y		0		2	Y	Sweden	clay	exp	Weurope
obs52	Study16	Aronsson et al	2007	Leaching and crop uptake of N, P and K from organic and conventional cropping systems on a clay soil	Soil Use and Management	org	6	5	1	2	0	1	0	0	0	0	0	2	mix		0		1	mix	Sweden	clay	exp	Weurope
obs53	Study16	Aronsson et al	2007	Leaching and crop uptake of N, P and K from organic and conventional cropping systems on a clay soil	Soil Use and Management	conv	6	3	2	4	0	0	0	0	0	0	0	0			2	N	0		Sweden	clay	exp	Weurope
obs54	Study17	Auerswald et al	2006	Soil and Tillage Research	Influence of cropping system on harvest erosion under potato	conv	2	2	0	1	0	0	0	1	0	0	0	0			1	Y	0		Germany	NA	farm	Weurope
obs55	Study17	Auerswald et al	2006	Soil and Tillage Research	Influence of cropping system on harvest erosion under potato	org	2	2	0	0	0	0	0	1	0	0	0	1	Y		0		0		Germany	NA	farm	Weurope
obs56	Study18	BaeckstrÃ¶m et al	206	Communications in Soil Science and Plant Analysis	Nitrogen Use Efficiency in an 11-Year Study of Conventional and Organic Wheat Cultivation	org	5	4	1	1	0	1	0	0	0	0	0	2	mix		0		1	mix	Sweden	clay loam	exp	Weurope
obs57	Study18	BaeckstrÃ¶m et al	206	Communications in Soil Science and Plant Analysis	Nitrogen Use Efficiency in an 11-Year Study of Conventional and Organic Wheat Cultivation	conv	10	5	2	4	0	0	1	0	0	0	0	3	mix		0		1	mix	Sweden	clay loam	exp	Weurope
obs58	Study18	BaeckstrÃ¶m et al	206	Communications in Soil Science and Plant Analysis	Nitrogen Use Efficiency in an 11-Year Study of Conventional and Organic Wheat Cultivation	org	5	3	2	2	0	1	0	0	0	0	0	0			3	Y	0		Sweden	clay loam	exp	Weurope
obs59	Study19	Cavigelli et al	2009	Renewable Agriculture andand Food Systems	Long-term economic performance of organic and conventional field crops in the mid-Atlantic region	conv	3	3	2	0	0	2	0	0	0	0	0	0			1	N	0		USA	silt loam	exp	Namerica
obs60	Study19	Cavigelli et al	2009	Renewable Agriculture andand Food Systems	Long-term economic performance of organic and conventional field crops in the mid-Atlantic region	org	2	2	1	0	0	1	0	0	0	0	0	0			2	mix	0		USA	silt loam	exp	Namerica
obs61	Study19	Cavigelli et al	2009	Renewable Agriculture andand Food Systems	Long-term economic performance of organic and conventional field crops in the mid-Atlantic region	org	3	3	2	0	0	1	0	0	0	0	0	0			3	Y	0		USA	silt loam	exp	Namerica
obs62	Study19	Cavigelli et al	2009	Renewable Agriculture andand Food Systems	Long-term economic performance of organic and conventional field crops in the mid-Atlantic region	org	4	4	2	0	0	1	0	0	0	0	0	1	Y		1	N	1	Y	USA	silt loam	exp	Namerica
obs63	Study20	Chirinda etr al	2008	16th IFOAM Organic World Congress	Effects of organic matter input on soil microbial properties and crop yields in conventional and organic cropping systems	org	4	4	1	1	0	1	0	0	0	0	0	1	mix		2	N	0		Denmark	loamy sand	exp	Weurope
obs64	Study20	Chirinda etr al	2008	16th IFOAM Organic World Congress	Effects of organic matter input on soil microbial properties and crop yields in conventional and organic cropping systems	org	4	3	1	2	0	1	0	0	0	0	0	0			4	N	0		Denmark	loamy sand	exp	Weurope
obs65	Study20	Chirinda etr al	2008	16th IFOAM Organic World Congress	Effects of organic matter input on soil microbial properties and crop yields in conventional and organic cropping systems	conv	4	4	1	1	0	1	0	1	0	0	0	0			1	N	0		Denmark	loamy sand	exp	Weurope
obs66	Study21	Clark et al	1999	Agriculture, Ecosystems and Environment	Nitrogen, weeds and water as yield-limiting factors in conventional, low-input, and organic tomato systems	conv	2	2	1	0	0	0	0	0	0	1	0	0			0		0		USA	silt loam	exp	Namerica
obs67	Study21	Clark et al	1999	Agriculture, Ecosystems and Environment	Nitrogen, weeds and water as yield-limiting factors in conventional, low-input, and organic tomato systems	conv	4	4	2	0	0	0	1	0	1	0	0	0			0		0		USA	silt loam	exp	Namerica
obs68	Study21	Clark et al	1999	Agriculture, Ecosystems and Environment	Nitrogen, weeds and water as yield-limiting factors in conventional, low-input, and organic tomato systems	org	4	2	0	1	0	1	1	0	1	0	0	0			4	mix	0		USA	silt loam	exp	Namerica
obs69	Study22	Delmotte et al.	2011	European Journal of Agronomy	On farm assessment of rice yield variability and productivity gaps between organic and conventional cropping systems under Mediterranean climate	conv	5	2	5	0	0	0	0	0	0	0	0	0			0		0		France	NA	farm	Weurope
obs70	Study22	Delmotte et al.	2011	European Journal of Agronomy	On farm assessment of rice yield variability and productivity gaps between organic and conventional cropping systems under Mediterranean climate	org	3	3	2	0	0	0	0	0	0	0	0	1	Y		0		0		France	NA	farm	Weurope
obs71	Study23	Deria et al	2014	Organic Wheat Production and Soil Nutrient Status in a Mediterranean Climatic Zone		org	5	2	1	0	0	0	0	0	0	0	0	4	Y		0		0		Australia	NA	farm	others
obs72	Study23	Deria et al	2014	Organic Wheat Production and Soil Nutrient Status in a Mediterranean Climatic Zone		conv	5	2	4	0	0	1	0	0	0	0	0	0			0		0		Australia	NA	farm	others
obs73	Study23	Deria et al	2014	Organic Wheat Production and Soil Nutrient Status in a Mediterranean Climatic Zone		org	5	2	3	0	0	0	0	0	0	0	0	2	Y		0		0		Australia	NA	farm	others
obs74	Study23	Deria et al	2014	Organic Wheat Production and Soil Nutrient Status in a Mediterranean Climatic Zone		conv	5	1	5	0	0	0	0	0	0	0	0	0			0		0		Australia	NA	farm	others
obs75	Study24	Doltra	2010	ICROFS News	A better nitrogen use to improve organic wheat production	conv	4	4	2	0	0	1	0	1	0	0	0	0			0		0		Denmark	sand	exp	Weurope
obs76	Study24	Doltra	2010	ICROFS News	A better nitrogen use to improve organic wheat production	org	4	4	1	1	0	1	0	1	0	0	0	0			3	N	3	N	Denmark	sandy loam	exp	Weurope
obs77	Study25	Eltun et al	2002	Agriculture, Ecosystems and Environment	A comparison of environmental, soil fertility, yield, and economical effects in six cropping systems based on an 8-year experiment in Norway	conv	8	4	2	4	0	0	0	2	0	0	0	0			0		0		Norway	loam	exp	Weurope
obs78	Study25	Eltun et al	2002	Agriculture, Ecosystems and Environment	A comparison of environmental, soil fertility, yield, and economical effects in six cropping systems based on an 8-year experiment in Norway	conv	8	6	1	2	0	0	0	0	0	0	0	5	mix		0		0		Norway	loam	exp	Weurope
obs79	Study25	Eltun et al	2002	Agriculture, Ecosystems and Environment	A comparison of environmental, soil fertility, yield, and economical effects in six cropping systems based on an 8-year experiment in Norway	org	8	5	2	3	0	0	0	1	0	0	0	2	mix		0		0		Norway	loam	exp	Weurope
obs80	Study25	Eltun et al	2002	Agriculture, Ecosystems and Environment	A comparison of environmental, soil fertility, yield, and economical effects in six cropping systems based on an 8-year experiment in Norway	org	8	6	1	1	1	0	0	0	0	0	0	5	mix		0		0		Norway	loam	exp	Weurope
obs81	Study26	Entz et al	2005	Proceedings of the First Scientific Conference of the International Society of Organic Agriculture Research	Influence of organic management with different crop rotations on selected productivity parameters in a long-term Canadian field study	org	4	3	1	0	0	0	0	0	1	0	0	2	Y		0		0		Canada	clay	exp	Namerica
obs82	Study26	Entz et al	2005	Proceedings of the First Scientific Conference of the International Society of Organic Agriculture Research	Influence of organic management with different crop rotations on selected productivity parameters in a long-term Canadian field study	conv	3	2	2	0	0	0	0	0	1	0	0	0			0		1	Y	Canada	clay	exp	Namerica
obs83	Study26	Entz et al	2005	Proceedings of the First Scientific Conference of the International Society of Organic Agriculture Research	Influence of organic management with different crop rotations on selected productivity parameters in a long-term Canadian field study	conv	4	3	2	0	0	1	0	0	1	0	0	0			0		0		Canada	clay	exp	Namerica
obs84	Study27	Fjelkner-Modig et al	2000	Acta Agriculturae Scandinavica, Section B - Soil & Plant Science	The Influence of Organic and Integrated Production on Nutritional, Sensory and Agricultural Aspects of Vegetable Raw Materials for Food Production	org	6	4	3	0	0	1	0	0	0	2	0	0			2	mix	3	Y	Norway	sandy loam	exp	Weurope
obs85	Study27	Fjelkner-Modig et al	2000	Acta Agriculturae Scandinavica, Section B - Soil & Plant Science	The Influence of Organic and Integrated Production on Nutritional, Sensory and Agricultural Aspects of Vegetable Raw Materials for Food Production	conv	6	4	3	0	0	1	0	0	0	2	0	0			0		0		Norway	sandy loam	exp	Weurope
obs86	Study27	Fjelkner-Modig et al	2000	Acta Agriculturae Scandinavica, Section B - Soil & Plant Science	The Influence of Organic and Integrated Production on Nutritional, Sensory and Agricultural Aspects of Vegetable Raw Materials for Food Production	org	6	5	0	2	0	1	0	1	0	2	0	0			1	Y	0		Norway	sand	exp	Weurope
obs87	Study27	Fjelkner-Modig et al	2000	Acta Agriculturae Scandinavica, Section B - Soil & Plant Science	The Influence of Organic and Integrated Production on Nutritional, Sensory and Agricultural Aspects of Vegetable Raw Materials for Food Production	conv	6	5	0	2	0	1	0	1	0	2	0	0			0		0		Norway	sand	exp	Weurope
obs88	Study28	Gelfand et al	2010	Environmental Science and Technology	Energy efficiency of conventional, organic, and alternative cropping systems for food and fuel at a site in the U.S. Midwest	conv	3	3	2	0	0	1	0	0	0	0	0	0			0		0		USA	loam	exp	Namerica
obs89	Study28	Gelfand et al	2010	Environmental Science and Technology	Energy efficiency of conventional, organic, and alternative cropping systems for food and fuel at a site in the U.S. Midwest	org	3	3	2	0	0	1	0	0	0	0	0	0			1	Y	1	Y	USA	loam	exp	Namerica
obs90	Study28	Gelfand et al	2010	Environmental Science and Technology	Energy efficiency of conventional, organic, and alternative cropping systems for food and fuel at a site in the U.S. Midwest	org	5	2	1	0	0	0	0	0	0	0	0	4	Y		0		0		USA	loam	exp	Namerica
obs91	Study29	Kirchmann	2007	Agronomy Journal	Comparison of Long-Term Organic and Conventional Cropâ€“Livestock Systems on a Previously Nutrient-Depleted Soil in Sweden	conv	6	6	1	2	0	0	1	1	0	0	0	1	mix		0		1	mix	Sweden	sandy loam	exp	Weurope
obs92	Study29	Kirchmann	2007	Agronomy Journal	Comparison of Long-Term Organic and Conventional Cropâ€“Livestock Systems on a Previously Nutrient-Depleted Soil in Sweden	org	6	6	1	1	0	2	0	1	0	0	0	1	Y		0		3	Y	Sweden	sandy loam	exp	Weurope
obs93	Study30	Kitchen et al	2003	Australian Journal of Agricultural Research	Comparing wheat grown in South Australian organic and conventional farming systems. 1. Growth and grain yield	org	3	2	1	0	0	2	0	0	0	0	0	0			1	Y	0		Australia	clay	farm	others
obs94	Study30	Kitchen et al	2003	Australian Journal of Agricultural Research	Comparing wheat grown in South Australian organic and conventional farming systems. 1. Growth and grain yield	conv	3	2	1	0	0	0	0	0	0	0	0	2	mix		0		0		Australia	clay	farm	others
obs95	Study30	Kitchen et al	2003	Australian Journal of Agricultural Research	Comparing wheat grown in South Australian organic and conventional farming systems. 1. Growth and grain yield	org	3	2	0	1	0	0	0	0	0	0	0	2	mix		0		0		Australia	clay	farm	others
obs96	Study30	Kitchen et al	2003	Australian Journal of Agricultural Research	Comparing wheat grown in South Australian organic and conventional farming systems. 1. Growth and grain yield	conv	3	3	0	1	0	1	0	0	0	0	0	1	mix		0		0		Australia	clay	farm	others
obs97	Study30	Kitchen et al	2003	Australian Journal of Agricultural Research	Comparing wheat grown in South Australian organic and conventional farming systems. 1. Growth and grain yield	org	3	3	1	1	0	0	0	0	0	0	0	1	mix		0		0		Australia	clay	farm	others
obs98	Study30	Kitchen et al	2003	Australian Journal of Agricultural Research	Comparing wheat grown in South Australian organic and conventional farming systems. 1. Growth and grain yield	conv	3	2	2	0	0	0	0	0	0	0	0	1	mix		0		0		Australia	clay	farm	others
obs99	Study31	Mazzoncini	2006	Aspects of Applied Biology 79, What will organic farming deliver? COR 2006	Sunflower under conventional and organic farming systems: results from a long term experiment in Central Italy	org	5	4	2	0	0	1	1	1	0	0	0	0			1	mix	0		Italy	clay loam	exp	Weurope
obs100	Study32	Murphy	2007	Field Crops Research	Evidence of varietal adaptation to organic farming systems	conv	1	1	1	0	0	0	0	0	0	0	0	0			0		0		USA	silt loam	exp	Namerica
obs101	Study32	Murphy	2007	Field Crops Research	Evidence of varietal adaptation to organic farming systems	org	1	1	1	0	0	0	0	0	0	0	0	0			1	Y	0		USA	silt loam	exp	Namerica
obs102	Study33	Nguyen	1995	Agriculture, Ecosystems and Environment	Energy and labour efficiency for three pairs of conventional and alternative mixed cropping (pasture-arable) farms in Canterbury, New Zealand	conv	5	4	1	1	0	1	0	0	0	0	0	2	Y		2	N	0		New Zeland	sandy loam	exp	others
obs103	Study33	Nguyen	1995	Agriculture, Ecosystems and Environment	Energy and labour efficiency for three pairs of conventional and alternative mixed cropping (pasture-arable) farms in Canterbury, New Zealand	org	8	5	1	2	0	1	0	0	0	0	0	4	mix		1	Y	0		New Zeland	sandy loam	exp	others
obs104	Study34	Peck et al	2006	HortScience	Apple Orchard Productivity and Food Quality under Organic, Conventional, and Integrated Management	org	1	1	0	0	0	0	0	0	0	0	1	0			0		1	mix	USA	Na	exp	Namerica
obs105	Study34	Peck et al	2006	HortScience	Apple Orchard Productivity and Food Quality under Organic, Conventional, and Integrated Management	conv	1	1	0	0	0	0	0	0	0	0	1	0			0		0		USA	Na	exp	Namerica
obs106	Study35	Pimentel	2005	BioScience	Environmental, Energetic, and Economic Comparisons of Organic and Conventional Farming Systems	conv	5	2	3	0	0	2	0	0	0	0	0	0			0		0		USA	silt loam	exp	Namerica
obs107	Study35	Pimentel	2005	BioScience	Environmental, Energetic, and Economic Comparisons of Organic and Conventional Farming Systems	org	5	4	3	0	0	1	0	0	0	0	0	1	Y		2	N	0		USA	silt loam	exp	Namerica
obs108	Study35	Pimentel	2005	BioScience	Environmental, Energetic, and Economic Comparisons of Organic and Conventional Farming Systems	org	5	4	3	0	0	1	0	0	0	0	0	1	Y		1	mix	0		USA	silt loam	exp	Namerica
obs109	Study36	Porter et al	2003	Agronomy Journal	Organic and Other Management Strategies with Two- and Four-Year Crop Rotations in Minnesota	conv	2	2	1	0	0	1	0	0	0	0	0	0			0		0		USA	clay loam	exp	Namerica
obs110	Study36	Porter et al	2003	Agronomy Journal	Organic and Other Management Strategies with Two- and Four-Year Crop Rotations in Minnesota	org	4	4	1	1	0	1	0	0	0	0	0	1	Y		0		1	Y	USA	clay loam	exp	Namerica
obs111	Study37	Posner et al	2008	Agronomy Journal	Organic and conventional production systems in the Wisconsin integrated cropping systems trials: I. Productivity 1990-2002	conv	1	1	1	0	0	0	0	0	0	0	0	0			0		0		USA	silt	exp	Namerica
obs112	Study37	Posner et al	2008	Agronomy Journal	Organic and conventional production systems in the Wisconsin integrated cropping systems trials: I. Productivity 1990-2002	conv	2	2	1	0	0	1	0	0	0	0	0	0			0		0		USA	silt	exp	Namerica
obs113	Study37	Posner et al	2008	Agronomy Journal	Organic and conventional production systems in the Wisconsin integrated cropping systems trials: I. Productivity 1990-2002	org	3	3	2	0	0	1	0	0	0	0	0	0			0		1	Y	USA	silt	exp	Namerica
obs114	Study37	Posner et al	2008	Agronomy Journal	Organic and conventional production systems in the Wisconsin integrated cropping systems trials: I. Productivity 1990-2002	org	3	3	1	1	0	0	0	0	0	0	0	1	Y		0		1	Y	USA	silt	exp	Namerica
obs115	Study38	Ryan et al	2004	Journal of the Science of Food and Agriculture	Grain mineral concentrations and yield of wheat grown under organic and conventional management	conv	6	3	2	1	0	0	0	0	0	0	0	3	mix		0		0		Australia	loam	farm	others
obs116	Study38	Ryan et al	2004	Journal of the Science of Food and Agriculture	Grain mineral concentrations and yield of wheat grown under organic and conventional management	org	8	3	1	1	0	0	0	0	0	0	0	6	mix		0		0		Australia	loam	farm	others
obs117	Study39	Sermenli et al	2007	Journal of Sustainable Agriculture	Effect of Strip intercropping and organc farming systems on quantity and quality of maize yield in a mediterranean region of Turkey	conv	1	1	1	0	0	0	0	0	0	0	0	0			0		0		Turkey	loamy sand	exp	others
obs118	Study39	Sermenli et al	2007	Journal of Sustainable Agriculture	Effect of Strip intercropping and organc farming systems on quantity and quality of maize yield in a mediterranean region of Turkey	org	1	1	1	0	0	0	0	0	0	0	0	0			0		1	Y	Turkey	loamy sand	exp	others
obs119	Study40	Smith et Gross	2006	Weed Science	Weed community and corn yield variability in diverse management systems	conv	1	1	1	0	0	0	0	0	0	0	0	0			0		0		USA	sandy loam	exp	Namerica
obs120	Study40	Smith et Gross	2006	Weed Science	Weed community and corn yield variability in diverse management systems	org	1	1	0	0	0	0	0	0	0	0	0	0			0		1	Y	USA	sandy loam	exp	Namerica
obs121	Study40	Smith et Gross	2006	Weed Science	Weed community and corn yield variability in diverse management systems	conv	4	3	3	0	0	1	0	0	0	0	0	0			0		0		USA	sandy loam	exp	Namerica
obs122	Study40	Smith et Gross	2006	Weed Science	Weed community and corn yield variability in diverse management systems	org	4	3	3	0	0	1	0	0	0	0	0	0			0		3	mix	USA	sandy loam	exp	Namerica
obs123	Study31	Mazzoncini	2006	Aspects of Applied Biology 79, What will organic farming deliver? COR 2006	Sunflower under conventional and organic farming systems: results from a long term experiment in Central Italy	conv	4	3	2	0	0	0	1	0	0	0	0	0			0		0					Namerica
obs124	Study41	Smolik et al.	1995	American Journal of Alternative Agriculture	The relative sustainability of alternative, conventional, and reduced-till farming systems	org	4	4	1	1	0	1	0	0	0	0	0	1	Y		0		1	Y	USA	clay loam	exp	Namerica
obs125	Study41	Smolik et al.	1995	American Journal of Alternative Agriculture	The relative sustainability of alternative, conventional, and reduced-till farming systems	conv	3	3	2	0	0	1	0	0	0	0	0	0			0		0		USA	clay loam	exp	Namerica
obs126	Study42	Tamm et al.	2009	Agronomy Research	Spring cereals performance in organic and conventional cultivation	org	3	3	1	1	0	0	0	0	0	0	0	1	Y		0		0		Estonia	sandy loam	exp	Weurope
obs127	Study42	Tamm et al.	2009	Agronomy Research	Spring cereals performance in organic and conventional cultivation	conv	3	3	1	0	0	0	1	1	0	0	0	0			0		0		Estonia	sandy loam	exp	Weurope
obs128	Study43	Teasdale	2007	Agronomy Journal	Potential long-term benefits of no-tillage and organic cropping systems for grain production and soil improvement	conv	2	3	2	0	0	1	0	0	0	0	0	0		Y	0		0		USA	loam	exp	Namerica
obs129	Study43	Teasdale	2007	Agronomy Journal	Potential long-term benefits of no-tillage and organic cropping systems for grain production and soil improvement	conv	2	2	1	0	0	1	0	0	0	0	0	0			2	mix	0		USA	loam	exp	Namerica
obs130	Study43	Teasdale	2007	Agronomy Journal	Potential long-term benefits of no-tillage and organic cropping systems for grain production and soil improvement	conv	2	2	1	0	0	1	0	0	0	0	0	0			0		2	Y	USA	loam	exp	Namerica
obs131	Study43	Teasdale	2007	Agronomy Journal	Potential long-term benefits of no-tillage and organic cropping systems for grain production and soil improvement	org	3	3	2	0	0	1	0	0	0	0	0	0			2	mix	0		USA	loam	exp	Namerica
obs132	Study44	Thorup-Kristensen	1999	An organic crop rotation aimed at self-sufficiency in nitrogen	Organic eprints	org	6	5	0	2	0	1	0	0	0	2	0	1	mix		1	N	2	Y	Denmark	sandy clay loam	exp	Weurope
obs133	Study44	Thorup-Kristensen	1999	An organic crop rotation aimed at self-sufficiency in nitrogen	Organic eprints	conv	4	3	1	1	0	1	0	0	0	1	0	0			0		0					Weurope
obs134	Study45	Treadwell et al.	2008	HortScience	Nutrient management with cover crops and compost affects development and yield in organically managed sweetpotato systems	conv	3	3	2	0	0	0	1	0	0	0	0	0			0		0		USA	loamy sand	exp	Namerica
obs135	Study45	Treadwell et al.	2008	HortScience	Nutrient management with cover crops and compost affects development and yield in organically managed sweetpotato systems	org	3	3	1	0	0	1	0	0	0	0	0	1	N		1	mix	0		USA	loamy sand	exp	Namerica
obs136	Study46	Welsh et al.	2009	Agronomy Journal	High yielding organic crop management decreases plant-available but not recalcitrant soil phosphorus	conv	4	3	2	0	0	1	0	0	1	0	0	0			0		0		Canada	clay	exp	Namerica
obs137	Study46	Welsh et al.	2009	Agronomy Journal	High yielding organic crop management decreases plant-available but not recalcitrant soil phosphorus	org	4	3	1	0	0	0	0	0	1	0	0	2	Y		0		0		Canada	clay	exp	Namerica
obs138	Study47	Delate et cambardella	2004	Agronomy Journal	Agroecosystem performance during transition to certified organic grain production	conv	2	2	1	0	0	1	0	0	0	0	0	0			0		0		USA		exp	Namerica
obs139	Study47	Delate et cambardella	2004	Agronomy Journal	Agroecosystem performance during transition to certified organic grain production	org	3	3	1	0	1	1	0	0	0	0	0	0			1	N	0		USA		exp	Namerica
obs140	Study47	Delate et cambardella	2004	Agronomy Journal	Agroecosystem performance during transition to certified organic grain production	org	4	3	1	0	1	1	0	0	0	0	0	1	Y		1	N	0		USA		exp	Namerica
obs141	Study47	Delate et cambardella	2004	Agronomy Journal	Agroecosystem performance during transition to certified organic grain production	org	2	2	0	0	1	1	0	0	0	0	0	0			1	N	0		USA		exp	Namerica
obs142	Study48	Korsaeth et al	2012	Applied and Environmental Soil Science	N, P, and K budgets and changes in selected topsoil nutrients over 10 years in a long-term experiment with conventional and organic crop rotations	conv	4	4	1	2	0	0	0	1	0	0	0	0			0		0		Norway	loam	exp	Weurope
obs143	Study48	Korsaeth et al	2012	Applied and Environmental Soil Science	N, P, and K budgets and changes in selected topsoil nutrients over 10 years in a long-term experiment with conventional and organic crop rotations	conv	4	4	1	2	0	0	0	1	0	0	0	0			3	N	0		Norway	loam	exp	Weurope
obs144	Study48	Korsaeth et al	2012	Applied and Environmental Soil Science	N, P, and K budgets and changes in selected topsoil nutrients over 10 years in a long-term experiment with conventional and organic crop rotations	org	4	4	1	1	1	0	0	0	0	0	0	1	mix		1	N	0		Norway	loam	exp	Weurope
obs145	Study48	Korsaeth et al	2012	Applied and Environmental Soil Science	N, P, and K budgets and changes in selected topsoil nutrients over 10 years in a long-term experiment with conventional and organic crop rotations	conv	4	3	1	1	0	0	0	0	0	0	0	2	mix		1	N	0		Norway	loam	exp	Weurope
obs146	Study48	Korsaeth et al	2012	Applied and Environmental Soil Science	N, P, and K budgets and changes in selected topsoil nutrients over 10 years in a long-term experiment with conventional and organic crop rotations	org	4	3	1	1	0	0	0	0	0	0	0	2	mix		1	N	0		Norway	loam	exp	Weurope
obs147	Study48	Korsaeth et al	2012	Applied and Environmental Soil Science	N, P, and K budgets and changes in selected topsoil nutrients over 10 years in a long-term experiment with conventional and organic crop rotations	org	4	2	0	1	0	0	0	0	0	0	0	3	mix		0		0		Norway	loam	exp	Weurope
obs148	Study49	Martini et al	2004	Field Crops Research	Yield increases during the organic transition: Improving soil quality or increasing experience?	conv	2	2	1	0	0	0	0	0	0	1	0	0			0		0		USA	silt loam	exp	Namerica
obs149	Study49	Martini et al	2004	Field Crops Research	Yield increases during the organic transition: Improving soil quality or increasing experience?	org	2	2	1	0	0	0	0	0	0	1	0	0			1	Y	0		USA	silt loam	exp	Namerica
obs150	Study50	Posner et al	2005	WICST 10th Technical Report (http://wicst.wisc.edu/wp-content/uploads/wicst-yields-yield-variability-and-yield-trends-1990-20021.pdf)	The Wisconsin Integrated Cropping Systems Trials: yields, yield variability, and yield trends 1990-2002	conv	1	1	1	0	0	0	0	0	0	0	0	0			0		0		USA	silt	exp	Namerica
obs151	Study50	Posner et al	2005	WICST 10th Technical Report (http://wicst.wisc.edu/wp-content/uploads/wicst-yields-yield-variability-and-yield-trends-1990-20021.pdf)	The Wisconsin Integrated Cropping Systems Trials: yields, yield variability, and yield trends 1990-2002	conv	2	2	1	0	0	1	0	0	0	0	0	0			0		0		USA	silt	exp	Namerica
obs152	Study50	Posner et al	2005	WICST 10th Technical Report (http://wicst.wisc.edu/wp-content/uploads/wicst-yields-yield-variability-and-yield-trends-1990-20021.pdf)	The Wisconsin Integrated Cropping Systems Trials: yields, yield variability, and yield trends 1990-2002	org	3	1	2	0	0	1	0	0	0	0	0	0			0		1	Y	USA	silt	exp	Namerica
obs153	Study50	Posner et al	2005	WICST 10th Technical Report (http://wicst.wisc.edu/wp-content/uploads/wicst-yields-yield-variability-and-yield-trends-1990-20021.pdf)	The Wisconsin Integrated Cropping Systems Trials: yields, yield variability, and yield trends 1990-2002	conv	4	2	1	0	0	0	0	0	0	0	0	3	Y		0		1	Y	USA	silt	exp	Namerica
obs154	Study50	Posner et al	2005	WICST 10th Technical Report (http://wicst.wisc.edu/wp-content/uploads/wicst-yields-yield-variability-and-yield-trends-1990-20021.pdf)	The Wisconsin Integrated Cropping Systems Trials: yields, yield variability, and yield trends 1990-2002	org	3	3	1	0	1	0	0	0	0	0	0	1	Y		0		1	Y	USA	silt	exp	Namerica
obs155	Study51	Thorup-Kristensen et al.	2012	European Journal of Agronomy	Crop yield, root growth, and nutrient dynamics in a conventional and three organic cropping systems with different levels of external inputs and N re-cycling through fertility building crops	conv	8	5	0	4	0	0	0	0	0	4	0	0			0		0		Denmark	sandy loam	exp	Weurope
obs156	Study51	Thorup-Kristensen et al.	2012	European Journal of Agronomy	Crop yield, root growth, and nutrient dynamics in a conventional and three organic cropping systems with different levels of external inputs and N re-cycling through fertility building crops	org	8	5	0	4	0	0	0	0	0	4	0	0			5	mix	0		Denmark	sandy loam	exp	Weurope
obs157	Study52	Torstensson	2006	Agronomy Journal	Nutrient use efficiencies and leaching of organic and conventional cropping systems in Sweden	org	6	4	1	2	0	0	0	1	0	0	0	2	mix		1	N	2	mix	Sweden	sandy loam	exp	Weurope
obs158	Study52	Torstensson	2006	Agronomy Journal	Nutrient use efficiencies and leaching of organic and conventional cropping systems in Sweden	org	6	4	0	2	1	0	0	1	0	0	0	2	mix		1	N	3	mix	Sweden	sandy loam	exp	Weurope
obs159	Study52	Torstensson	2006	Agronomy Journal	Nutrient use efficiencies and leaching of organic and conventional cropping systems in Sweden	conv	6	4	1	4	0	0	0	1	0	0	0	0			0		0		Sweden	sandy loam	exp	Weurope
obs160	Study52	Torstensson	2006	Agronomy Journal	Nutrient use efficiencies and leaching of organic and conventional cropping systems in Sweden	conv	6	4	1	4	0	0	0	1	0	0	0	0			6	N	0		Sweden	sandy loam	exp	Weurope
obs161	Study53	Campanelli et al.	2012	Journal of Sustainable Agriculture	Crop Production and Environmental Effects in Conventional and Organic Vegetable Farming Systems: The Case of a Long-Term Experiment in Mediterranean Conditions (Central Italy)	conv	4	6	0	0	0	1	0	0	0	5	0	0		Y	0		0		Italy	loam	exp	Weurope
obs162	Study53	Campanelli et al.	2012	Journal of Sustainable Agriculture	Crop Production and Environmental Effects in Conventional and Organic Vegetable Farming Systems: The Case of a Long-Term Experiment in Mediterranean Conditions (Central Italy)	org	4	6	0	0	0	1	0	0	0	5	0	0			3	mix	0		Italy	loam	exp	Weurope
obs163	Study54	Coulter et al.	2011	Agronomy Journal	Agronomic performance of cropping systems with contrasting crop rotations and external inputs	conv	2	2	1	0	0	1	0	0	0	0	0	0			0		0		USA	clay loam	exp	Namerica
obs164	Study54	Coulter et al.	2011	Agronomy Journal	Agronomic performance of cropping systems with contrasting crop rotations and external inputs	org	4	3	1	1	0	1	0	0	0	0	0	0			0		1	Y	USA	clay loam	exp	Namerica
obs165	Study55	Drinkwater et al.	2000	Plant and Soil	Effects of tillage intensity on nitrogen dynamics and productivity in legume-based grain systems	conv	7	3	4	0	0	2	0	0	0	0	0	0			0		0		USA	silt loam	exp	Namerica
obs166	Study55	Drinkwater et al.	2000	Plant and Soil	Effects of tillage intensity on nitrogen dynamics and productivity in legume-based grain systems	org	7	3	2	2	2	1	0	0	0	0	0	0			4	Y	0		USA	silt loam	exp	Namerica
obs167	Study55	Drinkwater et al.	2000	Plant and Soil	Effects of tillage intensity on nitrogen dynamics and productivity in legume-based grain systems	org	7	4	4	1	0	2	0	0	0	0	0	0			3	mix	2	Y	USA	silt loam	exp	Namerica
obs168	Study56	Liebhardt et al.	1989	Agronomy Journal	Crop production during conversion from conventional to low-input methods	org	5	4	2	1	0	1	0	0	0	0	0	1	Y		0		1	Y	USA	silt loam	exp	Namerica
obs169	Study56	Liebhardt et al.	1989	Agronomy Journal	Crop production during conversion from conventional to low-input methods	org	5	3	2	2	0	1	0	0	0	0	0	0			0		2	Y	USA	silt loam	exp	Namerica
obs170	Study56	Liebhardt et al.	1989	Agronomy Journal	Crop production during conversion from conventional to low-input methods	conv	5	2	3	0	0	2	0	0	0	0	0	0			0		0		USA	silt loam	exp	Namerica
obs171	Study57	Lotter et al.	2003	American Journal of Alternative Agriculture	The performance of organic and conventional cropping systems in an extreme climate year	org	5	4	3	0	0	1	0	0	0	0	0	1	Y		2	N	1	Y	USA	silt loam	exp	Namerica
obs172	Study57	Lotter et al.	2003	American Journal of Alternative Agriculture	The performance of organic and conventional cropping systems in an extreme climate year	org	5	3	2	2	0	1	0	0	0	0	0	0			0		2	Y	USA	silt loam	exp	Namerica
obs173	Study57	Lotter et al.	2003	American Journal of Alternative Agriculture	The performance of organic and conventional cropping systems in an extreme climate year	org	5	3	2	1	2	0	0	0	0	0	0	0			0		1	Y	USA	silt loam	exp	Namerica
obs174	Study57	Lotter et al.	2003	American Journal of Alternative Agriculture	The performance of organic and conventional cropping systems in an extreme climate year	org	5	3	3	0	0	2	0	0	0	0	0	0			3	mix	0		USA	silt loam	exp	Namerica
obs175	Study57	Lotter et al.	2003	American Journal of Alternative Agriculture	The performance of organic and conventional cropping systems in an extreme climate year	conv	5	2	3	0	0	2	0	0	0	0	0	0			0		0		USA	silt loam	exp	Namerica
obs176	Study58	Mahoney et al.	2004	Renewable Agriculture and Food Systems	Profitiability of organic cropping systems in southwestern Minnesota	conv	2	2	1	0	0	1	0	0	0	0	0	0			0		0		USA	NA	farm	Namerica
obs177	Study58	Mahoney et al.	2004	Renewable Agriculture and Food Systems	Profitiability of organic cropping systems in southwestern Minnesota	org	4	4	1	1	0	1	0	0	0	0	0	1	Y		0		1	Y	USA	NA	farm	Namerica
obs178	Study59	Reganold et al.	1987	Nature	Long-term effects of organic and convention farming on soil erosion	org	2	2	1	0	0	1	0	0	0	0	0	0			1	Y	0		USA	NA	farm	Namerica
obs179	Study59	Reganold et al.	1987	Nature	Long-term effects of organic and convention farming on soil erosion	conv	2	2	1	0	0	1	0	0	0	0	0	0			0		0		USA	NA	farm	Namerica
obs180	Study60	Temple et al.	1994	American Journal of Alternative Agriculture	An interdisciplinary, experiment station-based participatory comparison of alternative crop management systems for California's Sacramento valley	conv	4	4	1	0	1	0	1	0	0	1	0	0			0		0		USA	NA	exp	Namerica
obs181	Study60	Temple et al.	1994	American Journal of Alternative Agriculture	An interdisciplinary, experiment station-based participatory comparison of alternative crop management systems for California's Sacramento valley	conv	4	2	2	0	0	0	0	0	0	2	0	0			0		0		USA	NA	exp	Namerica
obs182	Study60	Temple et al.	1994	American Journal of Alternative Agriculture	An interdisciplinary, experiment station-based participatory comparison of alternative crop management systems for California's Sacramento valley	org	4	5	1	1	0	1	1	0	0	1	0	0		Y	0		3	Y	USA	NA	exp	Namerica
obs183	Study60	Temple et al.	1994	American Journal of Alternative Agriculture	An interdisciplinary, experiment station-based participatory comparison of alternative crop management systems for California's Sacramento valley	org	4	5	0	1	1	0	1	0	0	1	0	0			0		2	Y	USA	NA	exp	Namerica
obs184	Study61	Gallaher et al.	2015	Renewable Agriculture and Food Systems	Organic management and legume presence maintained phosphorus bioavailability in a 17-year field crop experiment	conv	3	3	2	0	0	1	0	0	0	0	0	0			0		0		USA	clay loam	exp	Namerica
obs185	Study61	Gallaher et al.	2015	Renewable Agriculture and Food Systems	Organic management and legume presence maintained phosphorus bioavailability in a 17-year field crop experiment	org	3	3	2	0	0	1	0	0	0	0	0	0			0		1	Y	USA	clay loam	exp	Namerica
obs186	Study62	Knudsen et al	2014	Journal of Cleaner Production	Carbon footprints of crops from organic and conventional arable crop rotations - Using a life cycle assessment approach	org	4	4	1	1	0	0	0	1	0	0	0	0	1	mix	1	mix	0		Denmark	sandy loam	exp	Weurope
obs187	Study62	Knudsen et al	2014	Journal of Cleaner Production	Carbon footprints of crops from organic and conventional arable crop rotations - Using a life cycle assessment approach	org	4	4	1	1	0	1	0	1	0	0	0	0			3	mix	0		Denmark	sandy loam	exp	Weurope
obs188	Study62	Knudsen et al	2014	Journal of Cleaner Production	Carbon footprints of crops from organic and conventional arable crop rotations - Using a life cycle assessment approach	conv	4	4	1	1	0	1	0	1	0	0	0	0			3	mix	0		Denmark	sandy loam	exp	Weurope
obs189	Study63	Moreno et al.	2011	Soil and Tillage Research	Rainfed crop energy balance of different farming systems and crop rotations in a semi-arid environment: Results of a long-term trial	org	3	3	0	2	0	1	0	0	0	0	0	0			1	Y	0		Spain	clay	exp	Weurope
obs190	Study63	Moreno et al.	2011	Soil and Tillage Research	Rainfed crop energy balance of different farming systems and crop rotations in a semi-arid environment: Results of a long-term trial	conv	2	2	0	1	0	0	1	0	0	0	0	0			0		0		Spain	clay	exp	Weurope
obs191	Study64	SÃ¡nchez de Cima et al.	2015	International Agrophysics	Organic farming and cover crops as an alternative to mineral fertilizers to improve soil physical properties	conv	5	5	1	1	0	1	0	1	0	0	0	1	Y		0		1	Y	Estonia	sandy loam	exp	Weurope
obs192	Study64	SÃ¡nchez de Cima et al.	2015	International Agrophysics	Organic farming and cover crops as an alternative to mineral fertilizers to improve soil physical properties	org	5	5	1	1	0	1	0	1	0	0	0	1	Y		3	N	0		Estonia	sandy loam	exp	Weurope
obs193	Study65	Eltun and Nordheim	1999	Designing and testing crop rotations for organic farming Danish Research Centre for Organic Farming DARCOF Report no. 1	Yield results during the first eight years crop rotation of the Apelsvoll cropping system experiment	conv	8	4	2	4	0	0	0	2	0	0	0	0			0		0		Norway	loam	exp	Weurope
obs194	Study65	Eltun and Nordheim	1999	Designing and testing crop rotations for organic farming Danish Research Centre for Organic Farming DARCOF Report no. 1	Yield results during the first eight years crop rotation of the Apelsvoll cropping system experiment	conv	8	6	1	2	0	0	0	0	0	0	0	7	mix		0		0		Norway	loam	exp	Weurope
obs195	Study65	Eltun and Nordheim	1999	Designing and testing crop rotations for organic farming Danish Research Centre for Organic Farming DARCOF Report no. 1	Yield results during the first eight years crop rotation of the Apelsvoll cropping system experiment	org	8	5	2	3	0	0	0	1	0	0	0	2	mix		0		0		Norway	loam	exp	Weurope
obs196	Study65	Eltun and Nordheim	1999	Designing and testing crop rotations for organic farming Danish Research Centre for Organic Farming DARCOF Report no. 1	Yield results during the first eight years crop rotation of the Apelsvoll cropping system experiment	org	8	6	1	1	1	0	0	0	0	0	0	5	mix		0		0		Norway	loam	exp	Weurope
obs197	Study66	Melero et al.	2006	Soil and Tillage Research	Chemical and biochemical properties in a silty loam soil under conventional and organic management	org	2	2	0	0	0	1	0	0	0	1	0	0			1	Y	0		Spain	silt loam	exp	Weurope
obs198	Study66	Melero et al.	2006	Soil and Tillage Research	Chemical and biochemical properties in a silty loam soil under conventional and organic management	conv	2	2	0	0	0	1	0	0	0	1	0	0			0		0		Spain	silt loam	exp	Weurope
obs199	Study67	Stalenga	2007	Journal of Plant Nutrition	Applicability of different indices to evaluate nutrient status of winter wheat in the organic system	org	5	4	1	1	0	0	0	1	0	0	0	2	mix		1	Y	1	Y	Poland	loamy sand	exp	Weurope
obs200	Study67	Stalenga	2007	Journal of Plant Nutrition	Applicability of different indices to evaluate nutrient status of winter wheat in the organic system	conv	3	3	1	1	0	0	1	0	0	0	0	0			0		0		Poland	loamy sand	exp	Weurope
obs201	Study67	Stalenga	2007	Journal of Plant Nutrition	Applicability of different indices to evaluate nutrient status of winter wheat in the organic system	org	4	4	1	1	0	1	0	1	0	0	0	0			1	Y	1	Y	Poland	loamy sand	exp	Weurope
obs202	Study68	Benoit et Al.	2016	Agricultural Systems	A participative network of organic and conventional crop farms in the Seine Basin (France) for evaluating nitrate leaching and yield performance	org	7	4	1	1	0	2	0	0	0	0	0	3	Y		0		0		France	NA	farm	Weurope
obs203	Study68	Benoit et Al.	2016	Agricultural Systems	A participative network of organic and conventional crop farms in the Seine Basin (France) for evaluating nitrate leaching and yield performance	conv	3	3	1	0	1	0	0	1	0	0	0	0			1	NA	0		France	NA	farm	Weurope
obs204	Study68	Benoit et Al.	2016	Agricultural Systems	A participative network of organic and conventional crop farms in the Seine Basin (France) for evaluating nitrate leaching and yield performance	conv	3	2	2	0	0	0	0	0	0	1	0	0			1	NA	0		France	NA	farm	Weurope
obs205	Study69	Cooper et al.	2011	Journal of Agricultural and Food Chemistry	Effect of Organic and Conventional Crop Rotation, Fertilization, and Crop Protection Practices on Metal Contents in Wheat (Triticum aestivum)	org	7	5	1	1	0	1	0	2	0	0	0	2	mix		0		0		USA	sandy loam	exp	Namerica
obs206	Study69	Cooper et al.	2011	Journal of Agricultural and Food Chemistry	Effect of Organic and Conventional Crop Rotation, Fertilization, and Crop Protection Practices on Metal Contents in Wheat (Triticum aestivum)	conv	7	4	3	2	0	0	0	1	0	0	0	1	mix		0		0		USA	sandy loam	exp	Namerica
obs207	Study69	Cooper et al.	2011	Journal of Agricultural and Food Chemistry	Effect of Organic and Conventional Crop Rotation, Fertilization, and Crop Protection Practices on Metal Contents in Wheat (Triticum aestivum)	org	7	5	1	1	0	1	0	2	0	0	0	2	mix		0		0		USA	sandy loam	exp	Namerica
obs208	Study69	Cooper et al.	2011	Journal of Agricultural and Food Chemistry	Effect of Organic and Conventional Crop Rotation, Fertilization, and Crop Protection Practices on Metal Contents in Wheat (Triticum aestivum)	conv	7	4	3	1	0	0	0	1	0	0	0	2	mix		0		0		USA	sandy loam	exp	Namerica
obs209	Study69	Cooper et al.	2011	Journal of Agricultural and Food Chemistry	Effect of Organic and Conventional Crop Rotation, Fertilization, and Crop Protection Practices on Metal Contents in Wheat (Triticum aestivum)	org	7	4	1	0	0	0	0	1	0	1	0	4	mix		0		0		USA	sandy loam	exp	Namerica
obs210	Study69	Cooper et al.	2011	Journal of Agricultural and Food Chemistry	Effect of Organic and Conventional Crop Rotation, Fertilization, and Crop Protection Practices on Metal Contents in Wheat (Triticum aestivum)	conv	7	3	2	0	0	0	0	1	0	0	0	4	mix		0		0		USA	sandy loam	exp	Namerica
obs211	Study69	Cooper et al.	2011	Journal of Agricultural and Food Chemistry	Effect of Organic and Conventional Crop Rotation, Fertilization, and Crop Protection Practices on Metal Contents in Wheat (Triticum aestivum)	org	7	4	1	1	0	0	0	1	0	0	0	4	mix		0		0		USA	sandy loam	exp	Namerica
obs212	Study69	Cooper et al.	2011	Journal of Agricultural and Food Chemistry	Effect of Organic and Conventional Crop Rotation, Fertilization, and Crop Protection Practices on Metal Contents in Wheat (Triticum aestivum)	conv	7	4	2	1	0	0	0	1	0	0	0	3	mix		0		0		USA	sandy loam	exp	Namerica
obs213	Study70	Jaradat et al.	2011	Agronomy Journal	Statistical modeling of yield and variance instability in conventional and organic cropping systems	conv	2	2	1	0	0	1	0	0	0	0	0	0			0		0		USA	Silty clay loam	exp	Namerica
obs214	Study70	Jaradat et al.	2011	Agronomy Journal	Statistical modeling of yield and variance instability in conventional and organic cropping systems	org	4	4	2	0	0	1	0	0	0	0	0	1	Y		0		1	Y	USA	Silty clay loam	exp	Namerica
obs215	Study71	Wander et al.	1994	Soil Science Society of America Journal	Organic and Conventional Management Effects on Biologically Active Soil Organic Matter Pools	org	5	4	3	0	0	1	0	0	0	0	0	1	Y		0		1	Y	USA	silt loam	exp	Namerica
obs216	Study71	Wander et al.	1994	Soil Science Society of America Journal	Organic and Conventional Management Effects on Biologically Active Soil Organic Matter Pools	org	5	3	2	2	0	1	0	0	0	0	0	0			0		2	Y	USA	silt loam	exp	Namerica
obs217	Study71	Wander et al.	1994	Soil Science Society of America Journal	Organic and Conventional Management Effects on Biologically Active Soil Organic Matter Pools	org	5	4	2	2	0	1	0	0	0	0	0	0			0		2	Y	USA	silt loam	exp	Namerica
obs218	Study71	Wander et al.	1994	Soil Science Society of America Journal	Organic and Conventional Management Effects on Biologically Active Soil Organic Matter Pools	conv	5	2	3	0	0	2	0	0	0	0	0	0			0		0		USA	silt loam	exp	Namerica
obs219	Study72	Wu et al.	2003	Geoderma	Soil management effects on the nonlimiting water range	org	4	4	0	2	1	0	0	0	0	0	0	1	Y		0		0		USA	silt loam	exp	Namerica
obs220	Study72	Wu et al.	2003	Geoderma	Soil management effects on the nonlimiting water range	conv	2	2	1	0	0	0	0	0	0	1	0	0			0		0		USA	silt loam	exp	Namerica
obs221	Study72	Ryan et al.	2009	Weed Research	Weed-crop competition relationships differ between organic and conventional cropping systems	org	5	4	3	0	0	1	0	0	0	0	0	1	Y		0		1	Y	USA	silt loam	exp	Namerica
obs222	Study73	Ryan et al.	2009	Weed Research	Weed-crop competition relationships differ between organic and conventional cropping systems	org	3	3	2	0	0	1	0	0	0	0	0	0			0		0		USA	silt loam	exp	Namerica
obs223	Study73	Ryan et al.	2009	Weed Research	Weed-crop competition relationships differ between organic and conventional cropping systems	conv	5	2	3	0	0	2	0	0	0	0	0	0			0		0		USA	silt loam	exp	Namerica
obs224	Study74	Wortman	2010	Renewable Agriculture and Food Systems	Increased weed diversity, density and above-ground biomass in long-term organic crop rotations	conv	4	3	1	1	0	2	0	0	0	0	0	0			0		0		USA	clay loam	exp	Namerica
obs225	Study74	Wortman	2010	Renewable Agriculture and Food Systems	Increased weed diversity, density and above-ground biomass in long-term organic crop rotations	org	4	3	2	0	0	2	0	0	0	0	0	0			0		0		USA	clay loam	exp	Namerica
obs226	Study74	Wortman	2010	Renewable Agriculture and Food Systems	Increased weed diversity, density and above-ground biomass in long-term organic crop rotations	org	4	3	1	1	0	0	0	0	0	0	0	2	Y		0		0		USA	clay loam	exp	Namerica
obs227	Study75	Adamtey et al.	2016	NA	NA	conv	3	4	1	0	2	1	0	1	0	1	0	0		Y	0		0		Kenya	NA	exp	others
obs228	Study75	Adamtey et al.	2016	NA	NA	org	3	4	1	0	2	1	0	1	0	1	0	0		Y	0		0		Kenya	NA	exp	others
obs229	Study75	Adamtey et al.	2016	NA	NA	conv	3	5	3	0	0	0	0	1	0	2	0	0		Y	0		0		Kenya	NA	exp	others
obs230	Study75	Adamtey et al.	2016	NA	NA	org	3	5	3	1	0	0	0	1	0	1	0	0		Y	0		0		Kenya	NA	exp	others
obs231	Study76	Korsaeth et al.	2008	Relations between nitrogen leaching and food productivity in organic and conventional cropping systems in a long-term field study	Agriculture, Ecosystems and Environment	conv	4	4	1	2	0	0	0	1	0	0	0	0			0		0		Norway	loam	exp	Weurope
obs232	Study76	Korsaeth et al.	2008	Relations between nitrogen leaching and food productivity in organic and conventional cropping systems in a long-term field study	Agriculture, Ecosystems and Environment	conv	4	4	1	2	0	0	0	1	0	0	0	0			3	N	0		Norway	loam	exp	Weurope
obs233	Study76	Korsaeth et al.	2008	Relations between nitrogen leaching and food productivity in organic and conventional cropping systems in a long-term field study	Agriculture, Ecosystems and Environment	org	4	4	1	1	1	0	0	0	0	0	0	1	mix		1	N	1	mix	Norway	loam	exp	Weurope
obs234	Study76	Korsaeth et al.	2008	Relations between nitrogen leaching and food productivity in organic and conventional cropping systems in a long-term field study	Agriculture, Ecosystems and Environment	conv	4	3	1	1	0	0	0	0	0	0	0	2	mix		1	N	0		Norway	loam	exp	Weurope
obs235	Study76	Korsaeth et al.	2008	Relations between nitrogen leaching and food productivity in organic and conventional cropping systems in a long-term field study	Agriculture, Ecosystems and Environment	org	4	3	1	1	0	0	0	0	0	0	0	2	mix		0		0		Norway	loam	exp	Weurope
obs236	Study76	Korsaeth et al.	2008	Relations between nitrogen leaching and food productivity in organic and conventional cropping systems in a long-term field study	Agriculture, Ecosystems and Environment	org	4	2	0	1	0	0	0	0	0	0	0	3	mix		0		1	mix	Norway	loam	exp	Weurope
obs237	Study77	Lien et al.	2006	Comparison of risk in organic, integrated and conventional cropping systems in eastern Norway	Journal of Farm Management	conv	8	4	2	5	0	0	0	1	0	0	0	0			0		0		Norway	loam	exp	Weurope
obs238	Study77	Lien et al.	2006	Comparison of risk in organic, integrated and conventional cropping systems in eastern Norway	Journal of Farm Management	org	8	4	2	3	0	0	0	1	0	0	0	2	mix		0		2	Y	Norway	loam	exp	Weurope
